# Supplementary material for: Chemical and Transcriptomic Analyses Provide New Insights into Key Genes for Ginsenoside Biosynthesis in the Rhizome of Panax japonicus C. A. Meyer
Source: Molecules. 2024 Oct 18;29(20):4936. doi: 10.3390/molecules29204936 (PMC11510602; doi:10.3390/molecules29204936)
Supplement: Supplementary file 1 [file molecules-29-04936-s001.zip]

Archive with 9 entries (9 files):
- Figure S1-S5.pdf
- Table S1.pdf
- Table S2.xls
- Table S3.pdf
- Table S4.xls
- Table S5.xls
- Table S6.xls
- Table S7.xls
- Table S8.pdf
