# Supplementary material for: Chemical and Transcriptomic Analyses Provide New Insights into Key Genes for Ginsenoside Biosynthesis in the Rhizome of Panax japonicus C. A. Meyer
Source: Molecules. 2024 Oct 18;29(20):4936. doi: 10.3390/molecules29204936 (PMC11510602; doi:10.3390/molecules29204936)
Supplement: Supplementary file 1 [file molecules-29-04936-s001.zip › Table S2.xls]

## Sheet: Sheet1
Table S2. UGT genes used for multiple sequence alignment and phylogeny
Analysis	Gene Name	Species	Gene ID	Database
multiple sequence alignment	PjmUGT	Panax japonicus	OR099700	NCBI
	PgUGT74AG4	Panax ginseng	MH673767	NCBI
	PmUGT1	Panax major	ON003974	NCBI
	CtUGT73AE1	Carthamus tinctorius	AJT58578	NCBI
	AeUGT74AG6	Aralia elata	OK094513	NCBI
	CaUGT74AG2	Centella asiatica	MF471461	NCBI
phylogeny	PgUGT94Q2	Panax ginseng	QEA68983	NCBI
	UGTPg29	Panax ginseng	AKA44579	NCBI
	Pq3-O-UGT2	Panax quinquefolius	ALE15280	NCBI
	PgUGT94Q15-V1	Panax ginseng	OENC59	RDBSB	https://www.biosino.org/npbiosys/
	PgUGT94Q15	Panax ginseng	OENC55	RDBSB	https://www.biosino.org/npbiosys/
	PgUGT94Q3	Panax ginseng	OENC52	RDBSB	https://www.biosino.org/npbiosys/
	PgUGT94Q6	Panax ginseng	OENC77	RDBSB	https://www.biosino.org/npbiosys/
	UGTPg71A29	Panax ginseng	MH638345	NCBI
	UGTPg1	Panax ginseng	A0A068J840	NCBI
	PgUGT71A27	Panax ginseng	A0A0A7HB61	NCBI
	Pq-PPT-6,20-O-UGT1	Panax quinquefolius	MK641514	NCBI
	UGTPg101	Panax ginseng	A0A0K0PVM5	NCBI
	PjmUGT2	Panax japonicus	NONE		10.1007/s00425-021-03617-0
	PjmUGT1	Panax japonicus	NONE		10.1007/s00425-021-03617-0
	PgUGT74AE2	Panax ginseng	QEA68969	NCBI
	Pq3-O-UGT1	Panax quinquefolius	ALE15279	NCBI
	UGTPg45	Panax ginseng	AKA44586	NCBI
