# Supplementary material for: Chemical and Transcriptomic Analyses Provide New Insights into Key Genes for Ginsenoside Biosynthesis in the Rhizome of Panax japonicus C. A. Meyer
Source: Molecules. 2024 Oct 18;29(20):4936. doi: 10.3390/molecules29204936 (PMC11510602; doi:10.3390/molecules29204936)
Supplement: Supplementary file 1 [file molecules-29-04936-s001.zip › Table S4.xls]

## Sheet: Sheet1
Table S4. Expression of 54 CYP450 transcripts in periderm, cortex and stele
Gene	gene_id	1Pg-C_FPKM	1Pg-P_FPKM	1Pg-S_FPKM	2Pg-C_FPKM	2Pg-P_FPKM	2Pg-S_FPKM	3Pg-C_FPKM	3Pg-P_FPKM	3Pg-S_FPKM
CYP450 1	CL8625.Contig5_All	259.88	209.6	122.55	289.29	428.81	336.52	165.8	189.84	116.87
CYP450 2	CL8625.Contig6_All	234.52	204.1	174.57	244.59	274.74	215.67	230.48	221.84	216.41
CYP450 3	CL8625.Contig3_All	216.84	188.19	140.26	276.15	337.54	261.15	207.12	205.54	189.83
CYP450 4	CL13217.Contig2_All	126.52	108.13	156.19	212.3	163.07	219.76	158.5	111.13	146.72
CYP450 5	CL10276.Contig3_All	124.71	240.35	32.38	10.1	34.18	10.6	30.09	97.86	40.34
CYP450 6	CL10276.Contig4_All	123.47	260.41	30.54	20.19	42.2	13.92	34.81	93.58	35.64
CYP450 7	CL8625.Contig2_All	107.4	95.44	64.98	193.64	208.76	159.1	206.87	164.79	141.54
CYP450 8	CL12205.Contig1_All	106.35	118.93	70.43	82.31	92.53	50.94	65.51	56.37	105.74
CYP450 9	CL12205.Contig2_All	96.47	106.52	61.84	73.46	99.9	51.46	56.49	46.22	87.62
CYP450 10	CL5001.Contig4_All	89.59	88.39	47.42	90.71	98.18	63.25	50.81	55.79	32.61
CYP450 11	CL8254.Contig1_All	84.94	58.54	108.36	124.93	86.64	206.93	30.4	34.92	27.74
CYP450 12	Unigene14547_All	75.49	104.13	73.37	52.52	85.95	88.75	54.69	148.91	54.98
CYP450 13	CL1546.Contig5_All	72.9	54.81	66.2	99.94	98.44	93.56	87.81	49.24	107.62
CYP450 14	CL4233.Contig6_All	62.06	95.25	39.9	16.73	38.91	33.5	11.44	27.02	20.4
CYP450 15	CL944.Contig3_All	60.71	48.49	50.93	60.06	68.39	57.28	55.07	27.18	51.58
CYP450 16	CL7387.Contig3_All	56.81	41.62	62.55	85.38	71.98	110.61	55.3	48.62	58.84
CYP450 17	CL7627.Contig5_All	48.91	51.57	88.58	44.62	48.96	98.78	14.07	18.6	35.65
CYP450 18	CL10276.Contig1_All	45.65	102.71	10.28	6.25	20.15	6.64	8.48	28	13.67
CYP450 19	CL2366.Contig6_All	45.42	140.46	34.6	29.8	58.84	7.63	20.14	103.77	7.74
CYP450 20	CL8796.Contig3_All	44.62	58.73	23.01	67.33	99.67	55.85	29.02	34.74	18.86
CYP450 21	CL4233.Contig4_All	40.44	47.04	38.96	9.61	23.33	14.76	6.04	13.16	2.26
CYP450 22	CL2957.Contig2_All	38.58	45.78	23.94	7.16	21.5	15.41	37.02	154.73	59.77
CYP450 23	Unigene2833_All	37.71	51.38	40.02	22.5	24.01	26.95	41.38	30.61	50.13
CYP450 24	CL8625.Contig1_All	37.28	24.89	15.07	40.71	54.74	48.07	51.63	39.22	37.65
CYP450 25	CL4233.Contig1_All	36.49	32.44	25.28	5.28	9.34	4.7	6.65	17.87	2.33
CYP450 26	CL4233.Contig9_All	36.08	41.69	26.22	16.27	25.69	20.34	19.53	28.36	17.86
CYP450 27	CL944.Contig2_All	33.58	25.86	23.48	38.57	41.82	39.89	39.72	25.34	38.86
CYP450 28	CL5001.Contig7_All	32.25	26.9	21.37	25.18	32.56	26.38	29.07	29.65	19.77
CYP450 29	CL6171.Contig4_All	31.11	98.35	31.62	4.84	49.66	11.08	12.7	93.34	26.29
CYP450 30	CL6171.Contig3_All	30.48	65.32	7.68	7.43	23.48	4.56	7.74	62.36	26.17
CYP450 31	CL2957.Contig1_All	30.42	28.6	21.18	3.45	5.58	4.78	12.49	37.29	10.62
CYP450 32	CL8796.Contig5_All	26.75	33.97	14.54	36.89	53.57	28.03	17.73	27.86	11.86
CYP450 33	CL2214.Contig4_All	25.28	128.08	41.84	9.76	92.6	0.2	4.89	201.27	1.16
CYP450 34	CL14228.Contig3_All	22.48	19.16	14.64	26.76	23.25	19.13	18.12	14.86	11.54
CYP450 35	CL15085.Contig2_All	21.99	31.29	17.42	19.88	42.45	23.28	7.35	7.34	9.11
CYP450 36	CL7627.Contig3_All	21.58	25.6	39.26	10.74	14.41	36.53	9.73	11.79	19.08
CYP450 37	CL7232.Contig5_All	21.27	37.99	19.51	31.62	48.85	43.05	13.24	16.65	24.18
CYP450 38	CL8952.Contig2_All	21.16	18.54	18.31	16.83	25.24	18.35	37.74	64.32	17.91
CYP450 39	CL4233.Contig3_All	21.08	33.46	13.95	9.41	16	16.3	7.73	13.52	12.94
CYP450 40	CL4163.Contig5_All	20.95	28.66	16.91	15.18	19.22	14.74	8.78	6.24	10.73
CYP450 41	CL2214.Contig5_All	20.55	95.96	35.2	7.34	74.85	0.25	3.34	158.27	1.17
CYP450 42	CL4163.Contig2_All	19.71	18.98	14.12	19.34	18.98	16.1	9.77	5.61	10.85
CYP450 43	CL4233.Contig5_All	18.86	16.44	13.67	12.39	15.71	12.3	7.32	13.38	5.36
CYP450 44	CL7232.Contig6_All	17.89	28.58	15.06	17.13	29.25	20.97	10.17	14.44	20.4
CYP450 45	CL7232.Contig7_All	17.02	27.19	20.58	39.18	46.24	52.66	14.43	11.86	30.45
CYP450 46	CL2366.Contig4_All	16.84	74.22	25.73	10.3	20.31	12.49	7.64	54.2	11.87
CYP450 47	CL8796.Contig4_All	14.6	19.98	7.88	20.45	37.28	16.14	7.46	12.81	8.14
CYP450 48	CL11343.Contig3_All	13.93	19.56	12.12	16.19	20.53	14.91	25.26	50.22	25.61
CYP450 49	CL8952.Contig4_All	13.31	13.12	7.7	11.06	16.27	14.66	19.22	51.25	9.46
CYP450 50	CL9585.Contig1_All	13.17	11.29	7.91	33.87	31.68	58.53	15.55	6.79	5.12
CYP450 51	CL4163.Contig4_All	12.91	21.69	10.19	20.32	26.16	21.62	2.13	1.95	5.55
CYP450 52	Unigene19469_All	10.02	21.5	12.15	24.11	35.06	23.94	19.42	11.96	27.04
CYP450 53	Unigene49551_All	8.13	14.68	7.12	24.46	36.62	20.56	16.51	16.23	20.61
