# Supplementary material for: Chemical and Transcriptomic Analyses Provide New Insights into Key Genes for Ginsenoside Biosynthesis in the Rhizome of Panax japonicus C. A. Meyer
Source: Molecules. 2024 Oct 18;29(20):4936. doi: 10.3390/molecules29204936 (PMC11510602; doi:10.3390/molecules29204936)
Supplement: Supplementary file 1 [file molecules-29-04936-s001.zip › Table S5.xls]

## Sheet: Sheet1
Table S5. Expression of 35 UGT transcripts in periderm, cortex and stele
Gene	gene_id	1Pg-C_FPKM	1Pg-P_FPKM	1Pg-S_FPKM	2Pg-C_FPKM	2Pg-P_FPKM	2Pg-S_FPKM	3Pg-C_FPKM	3Pg-P_FPKM	3Pg-S_FPKM
UGT 1	CL3225.Contig1_All	93.57	122.01	59.2	40.23	56.28	28.31	9.69	35.63	3.18
UGT 2	CL3225.Contig2_All	65.17	87.47	39.18	6.48	16.3	6.55	12.39	34.99	2.78
UGT 3	CL14390.Contig5_All	49.53	52.81	26.79	16.05	33.26	18.28	23.59	41	11.24
UGT 4	CL11427.Contig4_All	43.91	31.31	32.97	28.39	35.37	35.86	37.66	36.6	39.95
UGT 5	Unigene16271_All	42.98	53.01	26.48	26.91	35.5	29.15	41.21	56.1	15.33
UGT 6	CL7452.Contig2_All	40.77	39.79	41.37	20.32	10.54	23.04	13.39	16.2	16.73
UGT 7	CL11427.Contig3_All	40.02	38.92	33.83	27.64	36.74	22.01	24.12	24.04	16.88
UGT 8	Unigene16113_All	39.45	82.84	42.16	27.08	69.41	13.59	21.32	98.8	8.04
UGT 9	CL11427.Contig2_All	38.33	49.81	33.07	32.75	45.78	37.92	30.58	3.47	35.16
UGT 10	CL2019.Contig4_All	32.22	31.81	26.24	22.93	27.98	27.67	17.81	19.12	27.91
UGT 11	CL8099.Contig2_All	31.55	46.95	19.75	5.61	14.99	1.99	37.71	47.47	13.19
UGT 12	CL2019.Contig3_All	31.37	33.53	25.34	22.28	26.35	24.52	18.05	18.73	26.13
UGT 13	CL3225.Contig3_All	29.41	48.69	21.64	38.78	51.13	27.29	0	0.8	0.23
UGT 14	CL944.Contig1_All	29.25	32.7	21.96	31.53	36.15	28.53	86.82	77.09	31.83
UGT 15	CL14390.Contig6_All	27.85	35.1	16.37	19.77	36.41	21.94	22.53	33.24	12.95
UGT 16	CL7452.Contig4_All	27.76	27.54	26.27	12.53	6.61	19.54	7.24	8.55	8.42
UGT 17	CL11427.Contig1_All	27.59	9.04	22.42	14.11	9.26	5.48	24.12	44.56	14.37
UGT 18	CL14390.Contig2_All	27.24	31.73	17.84	11.48	22.55	13.27	18.97	25.16	6.79
UGT 19	CL9597.Contig2_All	26.92	49.75	20.11	42.82	54.46	67.61	10.57	43.92	6.18
UGT 20	CL6106.Contig3_All	26.45	33.41	18.12	8	22.4	9.64	14.35	58.35	10.14
UGT 21	CL4884.Contig6_All	25.35	29.83	17.18	19.22	20.32	17.42	64.27	60.89	24.15
UGT 22	CL12236.Contig4_All	22.65	17.89	21.8	20.42	21.96	24.76	50.28	33.78	30.51
UGT 23	Unigene24746_All	20.74	24.03	32.18	35.1	31.83	40.81	35.5	49.37	37.31
UGT 24	CL14390.Contig3_All	20.45	25.71	14.52	17.38	29.45	14.94	15.28	21.95	8.72
UGT 25	CL3301.Contig2_All	16.87	18.63	14.02	15.8	19	14.17	16.83	24	17.21
UGT 26	CL10971.Contig3_All	15.52	15.2	29.84	32.91	22.76	31.18	19.34	16.25	22.62
UGT 27	CL12124.Contig2_All	15.35	12.32	17.54	17.52	25.96	25.79	28.85	27.89	23.57
UGT 28	CL13877.Contig2_All	12.31	15.23	12.47	7.3	9.31	4.55	15.89	16.19	18.21
UGT 29	CL13877.Contig4_All	11.19	14.85	7.58	7.92	9.18	5.89	31.86	19.26	26.79
UGT 30	CL12236.Contig3_All	10.91	7.61	9.88	7.56	9.4	9.47	28.36	16.57	18.76
UGT 31	CL3301.Contig1_All	10.66	12.19	9.83	14.24	14.12	9.55	15.06	13.44	11.82
UGT 32	Unigene24745_All	10.5	10.25	9.13	14.89	13.77	13.3	28.06	30.89	20.99
UGT 33	CL10231.Contig2_All	6.65	7.22	3.96	25.76	29.23	20.41	9.75	11.41	14.63
UGT 34	CL10231.Contig4_All	6.14	9.79	4.2	26.35	34.61	21.86	13.93	15.05	17.17
UGT 35	CL10971.Contig2_All	4.37	5.96	7.59	12.16	9.57	9.21	23.73	33.1	22.37
