# Supplementary material for: Chemical and Transcriptomic Analyses Provide New Insights into Key Genes for Ginsenoside Biosynthesis in the Rhizome of Panax japonicus C. A. Meyer
Source: Molecules. 2024 Oct 18;29(20):4936. doi: 10.3390/molecules29204936 (PMC11510602; doi:10.3390/molecules29204936)
Supplement: Supplementary file 1 [file molecules-29-04936-s001.zip › Table S6.xls]

## Sheet: R value
Table S6. R value of the correlation analysis between the expression of CYP450 and UGT transcripts and saponins contents
gene	gene ID	Ginsenoside Ro	Chikusetsusaponin IV	Chikusetsusaponin IVa	Ginsenoside Rg1	Ginsenoside Rb1
CYP450 1	CL8625.Contig5_All	-0.969539	-0.9955	-0.991394	0.822869	0.8099
CYP450 2	CL8625.Contig6_All	-0.70355	-0.803369	-0.916453	0.410935	0.390356
CYP450 3	CL8625.Contig3_All	-0.878239	-0.94071	-0.992823	0.655819	0.638699
CYP450 4	CL13217.Contig2_All	0.986471	0.950103	0.855942	-0.981583	-0.977045
CYP450 5	CL10276.Contig3_All	-0.998337	-0.977982	-0.906267	0.955568	0.948706
CYP450 6	CL10276.Contig4_All	-0.999662	-0.984101	-0.919199	0.945753	0.938218
CYP450 7	CL8625.Contig2_All	-0.557056	-0.676786	-0.824649	0.231809	0.209903
CYP450 8	CL12205.Contig1_All	-0.930137	-0.975137	-0.999996	0.74323	0.728016
CYP450 9	CL12205.Contig2_All	-0.983739	-0.999607	-0.98043	0.859	0.847285
CYP450 10	CL5001.Contig4_All	-0.82059	-0.897908	-0.973756	0.569208	0.550599
CYP450 11	CL8254.Contig1_All	0.943307	0.982791	0.999184	-0.7679	-0.75332
CYP450 12	Unigene14547_All	-0.854593	-0.765755	-0.602014	0.982168	0.986143
CYP450 13	CL1546.Contig5_All	0.971282	0.923846	0.81447	-0.993202	-0.990338
CYP450 14	CL4233.Contig6_All	-0.928794	-0.861692	-0.725941	0.999741	1
CYP450 15	CL944.Contig3_All	0.648963	0.525813	0.321654	-0.873877	-0.884575
CYP450 16	CL7387.Contig3_All	0.983454	0.999562	0.98074	-0.858188	-0.846443
CYP450 17	CL7627.Contig5_All	0.694584	0.795839	0.911364	-0.399473	-0.378782
CYP450 18	CL10276.Contig1_All	-0.995503	-0.969547	-0.889924	0.965867	0.959805
CYP450 19	CL2366.Contig6_All	-0.986256	-0.949695	-0.855268	0.981831	0.977321
CYP450 20	CL8796.Contig3_All	-0.990933	-0.999842	-0.970385	0.881547	0.870722
CYP450 21	CL4233.Contig4_All	-0.945654	-0.885258	-0.758399	0.99967	0.99884
CYP450 22	CL2957.Contig2_All	-0.903639	-0.828062	-0.681234	0.99633	0.998001
CYP450 23	Unigene2833_All	0.547226	0.668059	0.817923	-0.220323	-0.19836
CYP450 24	CL8625.Contig1_All	-0.46173	-0.591159	-0.756987	0.122734	0.100414
CYP450 25	CL4233.Contig1_All	-0.957798	-0.990354	-0.996201	0.797017	0.783251
CYP450 26	CL4233.Contig9_All	-0.994532	-0.967113	-0.885435	0.968346	0.962496
CYP450 27	CL944.Contig2_All	0.643719	0.519954	0.315139	-0.870515	-0.881349
CYP450 28	CL5001.Contig7_All	-0.824692	-0.90106	-0.975372	0.575125	0.556607
CYP450 29	CL6171.Contig4_All	-0.908469	-0.834406	-0.689545	0.997242	0.998657
CYP450 30	CL6171.Contig3_All	-0.961761	-0.908972	-0.792329	0.996844	0.99481
CYP450 31	CL2957.Contig1_All	-0.998212	-0.977535	-0.905363	0.956194	0.949378
CYP450 32	CL8796.Contig5_All	-0.992638	-0.999515	-0.967073	0.887771	0.87721
CYP450 33	CL2214.Contig4_All	-0.941944	-0.879981	-0.751034	0.999895	0.999318
CYP450 34	CL14228.Contig3_All	-0.375027	-0.511541	-0.691217	0.0275222	0.00506441
CYP450 35	CL15085.Contig2_All	-0.939163	-0.876062	-0.745603	0.99998	0.999587
CYP450 36	CL7627.Contig3_All	0.632039	0.742458	0.873782	-0.321469	-0.300121
CYP450 37	CL7232.Contig5_All	-0.607554	-0.4798	-0.270808	0.846767	0.858501
CYP450 38	CL8952.Contig2_All	-0.997677	-0.996442	-0.952158	0.91101	0.901518
CYP450 39	CL4233.Contig3_All	-0.864644	-0.77826	-0.617607	0.985677	0.989216
CYP450 40	CL4163.Contig5_All	-0.991629	-0.960492	-0.87361	0.974251	0.968942
CYP450 41	CL2214.Contig5_All	-0.93909	-0.87596	-0.745462	0.999982	0.999593
CYP450 42	CL4163.Contig2_All	-0.131557	-0.280668	-0.488774	-0.223068	-0.244906
CYP450 43	CL4233.Contig5_All	-0.979907	-0.998836	-0.984209	0.848475	0.836374
CYP450 44	CL7232.Contig6_All	-0.724102	-0.610887	-0.417767	0.919431	0.928032
CYP450 45	CL7232.Contig7_All	0.389283	0.524735	0.702282	-0.0429395	-0.02049
CYP450 46	CL2366.Contig4_All	-0.896397	-0.81863	-0.668974	0.99477	0.996813
CYP450 47	CL8796.Contig4_All	-0.997703	-0.975823	-0.901948	0.958498	0.951854
CYP450 48	CL11343.Contig3_All	-0.963794	-0.912081	-0.796895	0.996219	0.994017
CYP450 49	CL8952.Contig4_All	-0.994797	-0.967764	-0.886627	0.967701	0.961795
CYP450 50	CL9585.Contig1_All	0.996202	0.997864	0.957794	-0.903007	-0.89313
CYP450 51	CL4163.Contig4_All	-0.895217	-0.817103	-0.666999	0.994495	0.996597
CYP450 52	Unigene19469_All	-0.525037	-0.38961	-0.173137	0.789294	0.802886
CYP450 53	Unigene49551_All	-0.956004	-0.900324	-0.779782	0.99825	0.99667
UGT 1	CL3225.Contig1_All	-0.99437	-0.998924	-0.96308	0.894686	0.884428
UGT 2	CL3225.Contig2_All	-0.997797	-0.996291	-0.951613	0.911742	0.902286
UGT 3	CL14390.Contig5_All	-0.989174	-0.999986	-0.973332	0.87557	0.864499
UGT 4	CL11427.Contig4_All	0.877464	0.794387	0.637927	-0.989743	-0.992702
UGT 5	Unigene16271_All	-0.971208	-0.996131	-0.990466	0.826775	0.813932
UGT 6	CL7452.Contig2_All	0.990536	0.99989	0.971086	-0.880165	-0.869282
UGT 7	CL11427.Contig3_All	-0.912059	-0.963779	-0.999042	0.711321	0.695356
UGT 8	Unigene16113_All	-0.976628	-0.932625	-0.827941	0.990178	0.986788
UGT 9	CL11427.Contig2_All	0.943038	0.982641	0.999216	-0.767381	-0.752787
UGT 10	CL2019.Contig4_All	0.139371	0.288229	0.49564	0.215374	0.237252
UGT 11	CL8099.Contig2_All	-0.973511	-0.996949	-0.989059	0.832284	0.819624
UGT 12	CL2019.Contig3_All	-0.541786	-0.40777	-0.192605	0.801298	0.814532
UGT 13	CL3225.Contig3_All	-0.999229	-0.993589	-0.942926	0.92255	0.913651
UGT 14	CL944.Contig1_All	-0.742244	-0.835456	-0.937424	0.461346	0.441303
UGT 15	CL14390.Contig6_All	-0.999795	-0.991258	-0.936419	0.929725	0.92122
UGT 16	CL7452.Contig4_All	0.960274	0.991528	0.995402	-0.802265	-0.788656
UGT 17	CL11427.Contig1_All	-0.676156	-0.780261	-0.900656	0.376145	0.35524
UGT 18	CL14390.Contig2_All	-0.986982	-0.99996	-0.976501	0.868598	0.85725
UGT 19	CL9597.Contig2_All	-0.865088	-0.778816	-0.618303	0.985826	0.989345
UGT 20	CL6106.Contig3_All	-0.979629	-0.937736	-0.835949	0.988056	0.984346
UGT 21	CL4884.Contig6_All	-0.780589	-0.866505	-0.956381	0.513027	0.493619
UGT 22	CL12236.Contig4_All	0.345689	0.199084	-0.0257688	-0.651738	-0.668608
UGT 23	Unigene24746_All	0.07253	0.223247	0.436171	0.280492	0.301979
UGT 24	CL14390.Contig3_All	-0.998513	-0.995202	-0.947908	0.916542	0.907328
UGT 25	CL3301.Contig2_All	-0.996045	-0.970977	-0.892603	0.964319	0.95813
UGT 26	CL10971.Contig3_All	0.972769	0.996693	0.989529	-0.830492	-0.817772
UGT 27	CL12124.Contig2_All	-0.0601962	0.092187	0.313154	0.405141	0.425572
UGT 28	CL13877.Contig2_All	-0.95779	-0.902982	-0.783617	0.997868	0.99615
UGT 29	CL13877.Contig4_All	-0.089251	-0.239568	-0.451205	-0.264351	-0.285944
UGT 30	CL12236.Contig3_All	0.506694	0.369801	0.152009	-0.775967	-0.789938
UGT 31	CL3301.Contig1_All	-0.743018	-0.836091	-0.937826	0.462372	0.442341
UGT 32	Unigene24745_All	-0.82706	-0.902873	-0.97629	0.578555	0.56009
UGT 33	CL10231.Contig2_All	-0.999717	-0.99172	-0.937657	0.928414	0.919835
UGT 34	CL10231.Contig4_All	-0.988914	-0.954865	-0.863925	0.978475	0.973593
UGT 35	CL10971.Contig2_All	-0.973578	-0.92757	-0.820143	0.992008	0.988924
