# Supplementary material for: Chemical and Transcriptomic Analyses Provide New Insights into Key Genes for Ginsenoside Biosynthesis in the Rhizome of Panax japonicus C. A. Meyer
Source: Molecules. 2024 Oct 18;29(20):4936. doi: 10.3390/molecules29204936 (PMC11510602; doi:10.3390/molecules29204936)
Supplement: Supplementary file 1 [file molecules-29-04936-s001.zip › Table S7.xls]

## Sheet: P value
Table S7. P value of the correlation analysis between the expression of CYP450 and UGT transcripts and saponins contents
gene	gene ID	Ginsenoside Ro	Chikusetsusaponin IV	Chikusetsusaponin IVa	Ginsenoside Rg1	Ginsenoside Rb1
CYP450 1	CL8625.Contig5_All	0.157534	0.060417	0.0835828	0.384744	0.399043
CYP450 2	CL8625.Contig6_All	0.503195	0.406078	0.262078	0.730405	0.744704
CYP450 3	CL8625.Contig3_All	0.317437	0.22032	0.0763204	0.544647	0.558946
CYP450 4	CL13217.Contig2_All	0.104839	0.201956	0.345956	0.122371	0.13667
CYP450 5	CL10276.Contig3_All	0.0367224	0.133839	0.277839	0.190488	0.204787
CYP450 6	CL10276.Contig4_All	0.0165578	0.113675	0.257674	0.210652	0.224951
CYP450 7	CL8625.Contig2_All	0.623862	0.526745	0.382745	0.851071	0.865371
CYP450 8	CL12205.Contig1_All	0.239376	0.142259	0.00174085	0.466586	0.480885
CYP450 9	CL12205.Contig2_All	0.114962	0.0178454	0.126154	0.342172	0.356471
CYP450 10	CL5001.Contig4_All	0.38729	0.290173	0.146173	0.6145	0.628799
CYP450 11	CL8254.Contig1_All	0.215394	0.118277	0.060972	0.442604	0.456903
CYP450 12	Unigene14547_All	0.347614	0.444731	0.58873	0.120404	0.106105
CYP450 13	CL1546.Contig5_All	0.152939	0.250055	0.394055	0.0742713	0.0885705
CYP450 14	CL4233.Contig6_All	0.241693	0.33881	0.482809	0.0144828	0.000183587
CYP450 15	CL944.Contig3_All	0.550406	0.647522	0.791522	0.323196	0.308896
CYP450 16	CL7387.Contig3_All	0.11597	0.0188536	0.125146	0.34318	0.35748
CYP450 17	CL7627.Contig5_All	0.511177	0.41406	0.27006	0.738387	0.752686
CYP450 18	CL10276.Contig1_All	0.060398	0.157515	0.301515	0.166812	0.181111
CYP450 19	CL2366.Contig6_All	0.105669	0.202786	0.346785	0.121541	0.13584
CYP450 20	CL8796.Contig3_All	0.0857948	0.011322	0.155322	0.313005	0.327304
CYP450 21	CL4233.Contig4_All	0.210847	0.307964	0.451964	0.016363	0.0306622
CYP450 22	CL2957.Contig2_All	0.281771	0.378888	0.522887	0.0545608	0.0402615
CYP450 23	Unigene2833_All	0.631368	0.534251	0.390251	0.858578	0.872877
CYP450 24	CL8625.Contig1_All	0.694458	0.597341	0.453341	0.921667	0.935967
CYP450 25	CL4233.Contig1_All	0.185611	0.0884937	0.0555061	0.41282	0.42712
CYP450 26	CL4233.Contig9_All	0.0666051	0.163722	0.307722	0.160605	0.174904
CYP450 27	CL944.Contig2_All	0.554781	0.651898	0.795898	0.327571	0.313272
CYP450 28	CL5001.Contig7_All	0.382697	0.28558	0.14158	0.609907	0.624206
CYP450 29	CL6171.Contig4_All	0.274505	0.371622	0.515621	0.0472949	0.0329956
CYP450 30	CL6171.Contig3_All	0.176621	0.273737	0.417737	0.0505894	0.0648887
CYP450 31	CL2957.Contig1_All	0.0380804	0.135197	0.279197	0.189129	0.203429
CYP450 32	CL8796.Contig5_All	0.0772954	0.0198214	0.163821	0.304505	0.318805
CYP450 33	CL2214.Contig4_All	0.217994	0.315111	0.45911	0.00921602	0.0235153
CYP450 34	CL14228.Contig3_All	0.755267	0.65815	0.51415	0.982477	0.996776
CYP450 35	CL15085.Contig2_All	0.223206	0.320323	0.464323	0.00400354	0.0183028
CYP450 36	CL7627.Contig3_All	0.564437	0.46732	0.32332	0.791647	0.805946
CYP450 37	CL7232.Contig5_All	0.584302	0.681419	0.825418	0.357092	0.342793
CYP450 38	CL8952.Contig2_All	0.0433977	0.0537191	0.197719	0.270608	0.284907
CYP450 39	CL4233.Contig3_All	0.335088	0.432205	0.576205	0.107878	0.0935789
CYP450 40	CL4163.Contig5_All	0.0824296	0.179546	0.323546	0.14478	0.15908
CYP450 41	CL2214.Contig5_All	0.223341	0.320458	0.464458	0.00386897	0.0181682
CYP450 42	CL4163.Contig2_All	0.916005	0.818888	0.674888	0.856785	0.842486
CYP450 43	CL4233.Contig5_All	0.127833	0.030716	0.113284	0.355043	0.369342
CYP450 44	CL7232.Contig6_All	0.484509	0.581626	0.725626	0.257299	0.243
CYP450 45	CL7232.Contig7_All	0.745446	0.648329	0.504329	0.972655	0.986955
CYP450 46	CL2366.Contig4_All	0.292351	0.389468	0.533467	0.0651409	0.0508416
CYP450 47	CL8796.Contig4_All	0.0431578	0.140275	0.284274	0.184052	0.198351
CYP450 48	CL11343.Contig3_All	0.171832	0.268949	0.412949	0.0553776	0.0696769
CYP450 49	CL8952.Contig4_All	0.0649678	0.162085	0.306084	0.162242	0.176541
CYP450 50	CL9585.Contig1_All	0.0554987	0.0416181	0.185618	0.282709	0.297008
CYP450 51	CL4163.Contig4_All	0.294041	0.391157	0.535157	0.0668307	0.0525314
CYP450 52	Unigene19469_All	0.648103	0.74522	0.88922	0.420893	0.406594
CYP450 53	Unigene49551_All	0.189543	0.28666	0.43066	0.037667	0.0519663
UGT 1	CL3225.Contig1_All	0.0675884	0.0295284	0.173528	0.294798	0.309098
UGT 2	CL3225.Contig2_All	0.042266	0.0548508	0.198851	0.269476	0.283775
UGT 3	CL14390.Contig5_All	0.0937622	0.00335459	0.147354	0.320972	0.335271
UGT 4	CL11427.Contig4_All	0.318468	0.415585	0.559584	0.0912579	0.0769586
UGT 5	Unigene16271_All	0.153136	0.0560196	0.0879802	0.380346	0.394646
UGT 6	CL7452.Contig2_All	0.0876536	0.00946317	0.153463	0.314864	0.329163
UGT 7	CL11427.Contig3_All	0.268984	0.171868	0.0278679	0.496194	0.510494
UGT 8	Unigene16113_All	0.137908	0.235025	0.379024	0.089302	0.103601
UGT 9	CL11427.Contig2_All	0.215909	0.118792	0.0252077	0.443119	0.457418
UGT 10	CL2019.Contig4_All	0.910984	0.813867	0.669867	0.861806	0.847507
UGT 11	CL8099.Contig2_All	0.146856	0.0497393	0.0942605	0.374066	0.388365
UGT 12	CL2019.Contig3_All	0.635496	0.732613	0.876613	0.408286	0.393987
UGT 13	CL3225.Contig3_All	0.0249929	0.0721239	0.216124	0.252203	0.266502
UGT 14	CL944.Contig1_All	0.467524	0.370407	0.226407	0.694733	0.709033
UGT 15	CL14390.Contig6_All	0.0128788	0.084238	0.228238	0.240089	0.254388
UGT 16	CL7452.Contig4_All	0.180046	0.0829291	0.0610707	0.407256	0.421555
UGT 17	CL11427.Contig1_All	0.527289	0.430172	0.286172	0.754499	0.768798
UGT 18	CL14390.Contig2_All	0.102833	0.00571653	0.138283	0.330043	0.344343
UGT 19	CL9597.Contig2_All	0.334524	0.431641	0.575641	0.107315	0.0930153
UGT 20	CL6106.Contig3_All	0.128719	0.225836	0.369836	0.0984905	0.11279
UGT 21	CL4884.Contig6_All	0.429838	0.332722	0.188722	0.657048	0.671348
UGT 22	CL12236.Contig4_All	0.77529	0.872407	0.983593	0.54808	0.533781
UGT 23	Unigene24746_All	0.953785	0.856669	0.712669	0.819005	0.804705
UGT 24	CL14390.Contig3_All	0.0347278	0.062389	0.206389	0.261938	0.276237
UGT 25	CL3301.Contig2_All	0.0566363	0.153753	0.297753	0.170574	0.184873
UGT 26	CL10971.Contig3_All	0.148909	0.051792	0.0922077	0.376119	0.390418
UGT 27	CL12124.Contig2_All	0.961655	0.941228	0.797229	0.734445	0.720146
UGT 28	CL13877.Contig2_All	0.185629	0.282745	0.426745	0.0415813	0.0558806
UGT 29	CL13877.Contig4_All	0.943105	0.845989	0.701989	0.829685	0.815385
UGT 30	CL12236.Contig3_All	0.661735	0.758852	0.902851	0.434525	0.420226
UGT 31	CL3301.Contig1_All	0.466787	0.369671	0.225671	0.693997	0.708297
UGT 32	Unigene24745_All	0.380024	0.282907	0.138907	0.607234	0.621533
UGT 33	CL10231.Contig2_All	0.0151349	0.0819819	0.225982	0.242345	0.256644
UGT 34	CL10231.Contig4_All	0.0948819	0.191999	0.335998	0.132328	0.146627
UGT 35	CL10971.Contig2_All	0.146671	0.243787	0.387787	0.0805393	0.0948386
